# Supplementary material for: Matcha Green Tea Improves Cafeteria-Diet-Induced NAFLD by Modulating the Gut Microbiota in Rats
Source: Nutrients. 2025 Sep 24;17(19):3051. doi: 10.3390/nu17193051 (PMC12525714; doi:10.3390/nu17193051)
Supplement: Supplementary file 1 [file nutrients-17-03051-s001.zip]

Archive with 1 entries (1 files):
- nutrients-3857190-supplementary.pdf
